# Supplementary material for: Effects of Dietary Pantothenic Acid on Growth, Intestinal Function, Anti-Oxidative Status and Fatty Acids Synthesis of Juvenile Blunt Snout Bream Megalobrama amblycephala
Source: PLoS One. 2015 Mar 17;10(3):e0119518. doi: 10.1371/journal.pone.0119518 (PMC4362765; doi:10.1371/journal.pone.0119518)
Supplement: S1 Dataset — (XLSX) [file pone.0119518.s002.xlsx]

## Sheet:  Table S
Table S1. Sequences and primers for genes real time PCR detecting
Gene name	Partial cDNA sequence (5'-3')	Length (bp)	Sense primer (5'-3')	Anti-sense primer (5'-3')	Annealing Temperature (°C)
coaA	GTCCATAGCATAGGCAAGAAGCTTCGTTGACACTGTGTTTATACGCAGAAAGTTCCCCACAAAAACAACCCGTTCAATTTTCTCGTTGACTGCACACATGCGTGCGATGGAGCCAATGTTGTTGGTTATGGTGACGAGTGTTGCTCGAGCCAAATCCTCTTTAGAAATACTGTCCCTCTTCTCTTTGCTCATCATGTGACCAAAACTTGAAGCCACTGCAGACCCCTGTAGGCCGAAACGCTGGTAGTCCCCTCCATAGATGTCCTTCACCAGTTTGTCCACGTTGGTGCTGTCCCCTTTGCTGGCCATCTCAAGGGCCTCCTCAAATGTCTCACAACCCGTCAACAGGCAACACAACCCCAAAAATGTCCCTCCTCCAAGACTGGTGCCTGTCACACG…	488	TGGCTCGGGCGTCAGTA	GTCCATAGCATAGGCAAGAAG	53.5
ACCα	ATGCCAATCTCATTTCCTCCAGGTAGGCGGTTCATCTGCACCAGCTGACCCTGAGAATCCAGAACCAGCTCAGTGAAAGTGAGCAGTTCTGATGGAAGAGGACACTTGGGTAAGCTGGCGTGTGCATCCATGGACTGCCATAACTTCCTTAGAGACTGACGGAACATCTCTGGGAAGTCGTAGACGTAGGTGGTGCCGAGGCTCTGGGCCTGGAAGCGTTTGGACTGCAGGAGGTCTTTAGTGACGTAGGGTGTGTTGATGAGCATGCCGTGAAGAGGACCCTGCTTGTCTCCATAAGCCTGGAACATGATCTGAGGAGACAGATAGAGGGCAAGAA	337	TCTGCCCTCTATCTGTCT	ATGCCAATCTCATTTCCT	52.5
FAS	GenBank: KF918747.1	319	GACCTGGAGGCTCGTGT	GGATGATGCCTGATGG	53.6
LXRα	GCGGGAGTTTCTTGTCTTGGAGGCGCAGAGCAAAGACTTGCTCTGAGTGGACGCTGCTCAGTGTGCGGAGGCTGACCAGCTTCATCAGCATACGGGGAAACATCAGATGATCATTGGGTCGTTTTATTCTGATGTAAGAGTGGAGGGCGTA	151	ACGCCCTCCACTCTTACA	GCGGGAGTTTCTTGTCTT	52
SREBP1	TGTTGGCAGTCGTGGAGGGTGCGTTTGTCGCCTAGCTTCTCCAGCGTCCGGGCGGCGTCGACCAGCATGCCCACCCTTTGGCCCGGGGCGGACAGGAAGGAAGGGGGCAGATAGCGACACGCCAGC	126	GCTGGCGTGTCGCTATCT	TGTTGGCAGTCGTGGAGG	57.6
β-actin (reference)	GenBank: AY170122.2	152	TCGTCCACCGCAAATGCTTCTA	CCGTCACCTTCACCGTTCCAGT	52
* Four miRNAs known sheep in miRBase are confirmed to match novel miRNA in goat.
